# Supplementary material for: Self-Surfactant Poly-3hydroxybutyrate-co-3hydroxyhexanoate (PHBHHx) for the Preparation of Usnic Acid Loaded Antimicrobial Nanoparticles Using Nontoxic Chemicals
Source: ACS Appl Bio Mater. 2025 Jun 19;8(7):6109–20. doi: 10.1021/acsabm.5c00676 (PMC12284855; doi:10.1021/acsabm.5c00676)
Supplement: Supplementary file 2 [file mt5c00676_si_002.zip]

Archive with 1 entries (1 files):
- Video S1 Control Sa.avi
